# Supplementary material for: The Fusarium graminearum FGSG_03624 Xylanase Enhances Plant Immunity and Increases Resistance against Bacterial and Fungal Pathogens
Source: Int J Mol Sci. 2021 Oct 6;22(19):10811. doi: 10.3390/ijms221910811 (PMC8509205; doi:10.3390/ijms221910811)
Supplement: Supplementary file 1 [file ijms-22-10811-s001.zip]

Archive with 1 entries (1 files):
- ijms-1391006-supplementary.pdf
